# Supplementary material for: Secondary Metabolites, including a New 5,6-Dihydropyran-2-One, Produced by the Fungus Diplodia corticola. Aphicidal Activity of the Main Metabolite, Sphaeropsidin A
Source: Molecules. 2022 Apr 4;27(7):2327. doi: 10.3390/molecules27072327 (PMC9000672; doi:10.3390/molecules27072327)
Supplement: Supplementary file 1 [file molecules-27-02327-s001.zip]

Archive with 1 entries (1 files):
- molecules-1638243-supplementary.pdf
